# Supplementary material for: Additions to Chaetothyriaceae (Chaetothyriales): Longihyalospora gen. nov. and Ceramothyrium longivolcaniforme, a new host record from decaying leaves of Ficus ampelas
Source: MycoKeys. 2019 Dec 16;61:91–109. doi: 10.3897/mycokeys.61.47056 (PMC6928077; doi:10.3897/mycokeys.61.47056)
Supplement: XML Treatment for Ceramothyrium longivolcaniforme [file mycokeys.61.47056-treatment1.xml]

<!DOCTYPE tp:taxon-treatment
  PUBLIC "-//TaxonX//DTD Taxonomic Treatment Publishing DTD v0 20100105//EN" "tax-treatment-NSO.dtd">
<tp:taxon-treatment xmlns:tp="http://www.plazi.org/taxpub"><tp:treatment-meta><kwd-group><label>Taxon classification</label><kwd><named-content xmlns:xlink="http://www.w3.org/1999/xlink" content-type="kingdom">Animalia</named-content></kwd><kwd><named-content xmlns:xlink="http://www.w3.org/1999/xlink" content-type="order">Chaetothyriales</named-content></kwd><kwd><named-content xmlns:xlink="http://www.w3.org/1999/xlink" content-type="family">Chaetothyriaceae</named-content></kwd></kwd-group><mixed-citation publication-type="journal"><person-group><name><surname>Tennakoon</surname><given-names>Danushka S.</given-names></name><name><surname>Thambugala</surname><given-names>Kasun M.</given-names></name><name><surname>Jeewon</surname><given-names>Rajesh</given-names></name><name><surname>Hongsanan</surname><given-names>Sinang</given-names></name><name><surname>Kuo</surname><given-names>Chang-Hsin</given-names></name><name><surname>Hyde</surname><given-names>Kevin D.</given-names></name></person-group><article-title>Additions to <tp:taxon-name><tp:taxon-name-part taxon-name-part-type="family">Chaetothyriaceae</tp:taxon-name-part></tp:taxon-name> (<tp:taxon-name><tp:taxon-name-part taxon-name-part-type="order">Chaetothyriales</tp:taxon-name-part></tp:taxon-name>): <italic><tp:taxon-name><tp:taxon-name-part taxon-name-part-type="genus" reg="Longihyalospora">Longihyalospora</tp:taxon-name-part></tp:taxon-name></italic> gen. nov. and <italic><tp:taxon-name><tp:taxon-name-part taxon-name-part-type="genus" reg="Ceramothyrium">Ceramothyrium</tp:taxon-name-part> <tp:taxon-name-part taxon-name-part-type="species" reg="longivolcaniforme">longivolcaniforme</tp:taxon-name-part></tp:taxon-name></italic>, a new host record from decaying leaves of <italic><tp:taxon-name><tp:taxon-name-part taxon-name-part-type="genus" reg="Ficus">Ficus</tp:taxon-name-part> <tp:taxon-name-part taxon-name-part-type="species" reg="ampelas">ampelas</tp:taxon-name-part></tp:taxon-name></italic></article-title><source>MycoKeys</source><day>16</day><month>12</month><year>2019</year><volume>61</volume><fpage>91</fpage><lpage>109</lpage><pub-id pub-id-type="doi">10.3897/mycokeys.61.47056</pub-id></mixed-citation></tp:treatment-meta><tp:nomenclature><tp:taxon-name><object-id xmlns:xlink="http://www.w3.org/1999/xlink" content-type="arpha" xlink:type="simple">E34C0D23-711F-5F35-8434-789F952FE966</object-id>
              <tp:taxon-name-part taxon-name-part-type="genus" reg="Ceramothyrium">Ceramothyrium</tp:taxon-name-part>
              <tp:taxon-name-part taxon-name-part-type="species" reg="longivolcaniforme">longivolcaniforme</tp:taxon-name-part>
              <object-id xmlns:xlink="http://www.w3.org/1999/xlink" xlink:type="simple">Fungorum Number: IF 811216</object-id>
              <object-id xmlns:xlink="http://www.w3.org/1999/xlink" xlink:type="simple">Facesoffungi number: FoF0047</object-id>
            </tp:taxon-name><tp:taxon-authority>X.Y. Zeng, T.C. Wen &amp; K.D. Hyde, Phytotaxa 267(1): 54 (2016)</tp:taxon-authority><xref ref-type="fig" rid="F2">Figure 2</xref></tp:nomenclature><tp:treatment-sec sec-type="description" id="SECID0EXTAG"><title>Description.</title><p><italic>Epiphytic</italic> on decaying leaves of <italic><tp:taxon-name><tp:taxon-name-part taxon-name-part-type="genus" reg="Ficus">Ficus</tp:taxon-name-part> <tp:taxon-name-part taxon-name-part-type="species" reg="ampelas">ampelas</tp:taxon-name-part></tp:taxon-name></italic> Burm.f. Covering the upper leaf surface with dark mycelium without penetrating host tissues. <italic>Mycelial pellicle</italic> elongate, subiculum-like, comprising hyphae that are mostly narrow, 3.5–4.5 μm wide (x- = 3.8 μm, n= 20), brownish, slightly constricted at the septa, dense, radiating outward, anastomosing at the tips with cells of the hyphal network. <bold><italic>Sexual morph</italic></bold>: <italic>Ascomata</italic> 130–180 μm high, 200–250 μm diam. (x- = 155 × 220 µm, n = 10) in diameter, superficial, solitary, pale brown, globose to subglobose, coriaceous, somewhat flattened when dry, covered by a mycelial pellicle, with a circumferential space filled with sparse mycelium around the mature ascomata. <italic>Peridium</italic> 18–25 μm wide (x- = 23.5 μm, n= 20), light brown, with compressed, hyaline, inner cells of <italic>textura angularis</italic> and light brown outer cells of <italic>textura angularis</italic>. <italic>Asci</italic> (62–)70–90 × 30–60 μm (x- = 81 × 44 µm, n = 20), 8-spored, bitunicate, broadly obovoid, short pedicellate, apically rounded, with well-developed ocular chamber. <italic>Ascospores</italic> 30–45(–47) × 8–16 μm (x- = 36 × 12 µm, n = 30), crowded or overlapping, irregularly triseriate, hyaline, oblong to ellipsoid, muriform, with 7 transversal septa and 6 longitudinal septa, slightly constricted at the septa, smooth-walled, surrounded by a mucilaginous sheath. <bold><italic>Asexual morph</italic></bold>: Not observed.</p></tp:treatment-sec><tp:treatment-sec sec-type="description" id="SECID0E5UAG"><title>Culture characteristics.</title><p>Colonies on <abbrev xmlns:xlink="http://www.w3.org/1999/xlink" xlink:title="potato dextrose agar" id="ABBRID0EEVAG" xlink:type="simple">PDA</abbrev> reaching 3 mm diameter after 2 weeks at 25–30 °C, slow growing, spreading, with folded, velvety, wavy margin, consist of dark mycelium, colony color from above: olivaceous green; colony color from below: dark brown to black, not producing pigments in <abbrev xmlns:xlink="http://www.w3.org/1999/xlink" xlink:title="potato dextrose agar" id="ABBRID0EIVAG" xlink:type="simple">PDA</abbrev>.</p></tp:treatment-sec><tp:treatment-sec sec-type="material" id="SECID0EMVAG"><title>Material examined.</title><p>Taiwan, Chiayi, Fanlu Township area, Dahu forest, decaying leaves of <italic><tp:taxon-name><tp:taxon-name-part taxon-name-part-type="genus" reg="Ficus">Ficus</tp:taxon-name-part> <tp:taxon-name-part taxon-name-part-type="species" reg="ampelas">ampelas</tp:taxon-name-part></tp:taxon-name></italic> Burm.f (<tp:taxon-name><tp:taxon-name-part taxon-name-part-type="family">Moraceae</tp:taxon-name-part></tp:taxon-name>), 20 June 2018, D.S. Tennakoon, H10 (MFLU19-0823), living culture (MFLUCC19-0252).</p></tp:treatment-sec><tp:treatment-sec sec-type="notes" id="SECID0ECWAG"><title>Notes.</title><p>In this study, a sample of <italic><tp:taxon-name><tp:taxon-name-part taxon-name-part-type="genus" reg="Ceramothyrium">Ceramothyrium</tp:taxon-name-part> <tp:taxon-name-part taxon-name-part-type="species" reg="longivolcaniforme">longivolcaniforme</tp:taxon-name-part></tp:taxon-name></italic> was collected from dead leaves of <italic><tp:taxon-name><tp:taxon-name-part taxon-name-part-type="genus" reg="Ficus">Ficus</tp:taxon-name-part> <tp:taxon-name-part taxon-name-part-type="species" reg="ampelas">ampelas</tp:taxon-name-part></tp:taxon-name></italic> (<tp:taxon-name><tp:taxon-name-part taxon-name-part-type="family">Moraceae</tp:taxon-name-part></tp:taxon-name>) in Taiwan. The new collection shares a close phylogenetic relationship with <italic><tp:taxon-name><tp:taxon-name-part taxon-name-part-type="genus" reg="Ceramothyrium">Ceramothyrium</tp:taxon-name-part> <tp:taxon-name-part taxon-name-part-type="species" reg="longivolcaniforme">longivolcaniforme</tp:taxon-name-part></tp:taxon-name></italic> (MFLU16-1306) (Figure <xref ref-type="fig" rid="F1">1</xref>). The morphology of our collection (MFLUCC19-0252) fits with the type material of <italic><tp:taxon-name><tp:taxon-name-part taxon-name-part-type="genus" reg="Ceramothyrium">Ceramothyrium</tp:taxon-name-part> <tp:taxon-name-part taxon-name-part-type="species" reg="longivolcaniforme">longivolcaniforme</tp:taxon-name-part></tp:taxon-name></italic> (MFLU16-1306) in having elongate mycelial pellicle, broadly obovoid, short pedicellate asci and hyaline, oblong to ellipsoid, muriform ascospores with a mucilaginous sheath (<xref ref-type="bibr" rid="B64">Zeng et al. 2016</xref>). However, the ascospores are slightly larger (30–45 × 8–16 μm) than MFLU16-1306 (28–37 × 7–13 μm) (Table <xref ref-type="table" rid="T2">2</xref>). <italic><tp:taxon-name><tp:taxon-name-part taxon-name-part-type="genus" reg="Ceramothyrium">Ceramothyrium</tp:taxon-name-part> <tp:taxon-name-part taxon-name-part-type="species" reg="longivolcaniforme">longivolcaniforme</tp:taxon-name-part></tp:taxon-name></italic> has been previously reported from Thailand on unidentified sp. (not <italic><tp:taxon-name><tp:taxon-name-part taxon-name-part-type="genus" reg="Ficus">F.</tp:taxon-name-part> <tp:taxon-name-part taxon-name-part-type="species" reg="ampelas">ampelas</tp:taxon-name-part></tp:taxon-name></italic>) and thus, we provide the new host record of <italic><tp:taxon-name><tp:taxon-name-part taxon-name-part-type="genus" reg="Ceramothyrium">Ceramothyrium</tp:taxon-name-part> <tp:taxon-name-part taxon-name-part-type="species" reg="longivolcaniforme">longivolcaniforme</tp:taxon-name-part></tp:taxon-name></italic> on <italic><tp:taxon-name><tp:taxon-name-part taxon-name-part-type="genus" reg="Ficus">Ficus</tp:taxon-name-part> <tp:taxon-name-part taxon-name-part-type="species" reg="ampelas">ampelas</tp:taxon-name-part></tp:taxon-name></italic> (<tp:taxon-name><tp:taxon-name-part taxon-name-part-type="family">Moraceae</tp:taxon-name-part></tp:taxon-name>). Remarkably, this is the first <italic><tp:taxon-name><tp:taxon-name-part taxon-name-part-type="genus" reg="Ceramothyrium">Ceramothyrium</tp:taxon-name-part></tp:taxon-name></italic> species collected from Taiwan.</p><fig id="F2" position="float" orientation="portrait"><object-id xmlns:xlink="http://www.w3.org/1999/xlink" content-type="doi" xlink:type="simple">10.3897/mycokeys.61.47056.figure2</object-id><object-id xmlns:xlink="http://www.w3.org/1999/xlink" content-type="arpha" xlink:type="simple">B19925A4-F3EB-5D3B-BB07-50211853E3C8</object-id><label>Figure 2.</label><caption><p><italic><tp:taxon-name><tp:taxon-name-part taxon-name-part-type="genus" reg="Ceramothyrium">Ceramothyrium</tp:taxon-name-part> <tp:taxon-name-part taxon-name-part-type="species" reg="longivolcaniforme">longivolcaniforme</tp:taxon-name-part></tp:taxon-name></italic> (MFLU19-0823, new host record). <bold>a, b</bold> Appearance of colony (black spots) on host leaf <bold>c</bold> mycelial pellicle <bold>d</bold> vertical section through ascoma <bold>e</bold> section of peridium <bold>f–i</bold> asci <bold>j–m</bold> ascospores <bold>n</bold> ascospore stained in Indian ink showing mucilaginous sheath <bold>o</bold> germinating ascospore <bold>p, q</bold> colony from above and below. Scale bars: 50 µm (<bold>d</bold>), 10 µm (<bold>e</bold>), 20 µm (<bold>f–i</bold>), 10 µm (<bold>j–o</bold>).</p></caption><graphic xmlns:xlink="http://www.w3.org/1999/xlink" xlink:href="mycokeys-61-091-g002.jpg" position="float" orientation="portrait" xlink:type="simple" id="oo_365506.jpg"><uri content-type="original_file" xlink:type="simple">https://binary.pensoft.net/fig/365506</uri></graphic></fig><table-wrap id="T2" position="float" orientation="portrait"><label>Table 2.</label><caption><p>Comparison of ascospore characters among species of <italic><tp:taxon-name><tp:taxon-name-part taxon-name-part-type="genus" reg="Ceramothyrium">Ceramothyrium</tp:taxon-name-part></tp:taxon-name></italic>.</p></caption><table id="TID0EOBDI" rules="all"><tbody><tr><th rowspan="1" colspan="1">Species</th><th rowspan="1" colspan="1">Numbers of septa</th><th rowspan="1" colspan="1">Host /Locality</th><th rowspan="1" colspan="1">Size (μm)</th><th rowspan="1" colspan="1">References</th></tr><tr><td rowspan="1" colspan="1">
                      <italic><tp:taxon-name><tp:taxon-name-part taxon-name-part-type="genus" reg="Ceramothyrium">C.</tp:taxon-name-part> <tp:taxon-name-part taxon-name-part-type="species" reg="anacardii">anacardii</tp:taxon-name-part></tp:taxon-name></italic>
                    </td><td rowspan="1" colspan="1">3</td><td rowspan="1" colspan="1">–</td><td rowspan="1" colspan="1">33–50 × 7–9.5</td><td rowspan="1" colspan="1">
                      <xref ref-type="bibr" rid="B3">Batista and Maia (1956)</xref>
                    </td></tr><tr><td rowspan="1" colspan="1">
                      <italic><tp:taxon-name><tp:taxon-name-part taxon-name-part-type="genus" reg="Ceramothyrium">C.</tp:taxon-name-part> <tp:taxon-name-part taxon-name-part-type="species" reg="aurantii">aurantii</tp:taxon-name-part></tp:taxon-name></italic>
                    </td><td rowspan="1" colspan="1">3–6</td><td rowspan="1" colspan="1">–</td><td rowspan="1" colspan="1">18.9–27 × 5.4–8</td><td rowspan="1" colspan="1">
                      <xref ref-type="bibr" rid="B3">Batista and Maia (1956)</xref>
                    </td></tr><tr><td rowspan="1" colspan="1">
                      <italic><tp:taxon-name><tp:taxon-name-part taxon-name-part-type="genus" reg="Ceramothyrium">C.</tp:taxon-name-part> <tp:taxon-name-part taxon-name-part-type="species" reg="biseptatum">biseptatum</tp:taxon-name-part></tp:taxon-name></italic>
                    </td><td rowspan="1" colspan="1">2</td><td rowspan="1" colspan="1"><italic><tp:taxon-name><tp:taxon-name-part taxon-name-part-type="genus" reg="Macaranga">Macaranga</tp:taxon-name-part> <tp:taxon-name-part taxon-name-part-type="species" reg="tanarius">tanarius</tp:taxon-name-part></tp:taxon-name></italic>/ Philippines</td><td rowspan="1" colspan="1">14–16 × 4.5–5.5</td><td rowspan="1" colspan="1">
                      <xref ref-type="bibr" rid="B2">Batista and Ciferri (1962)</xref>
                    </td></tr><tr><td rowspan="1" colspan="1">
                      <italic><tp:taxon-name><tp:taxon-name-part taxon-name-part-type="genus" reg="Ceramothyrium">C.</tp:taxon-name-part> <tp:taxon-name-part taxon-name-part-type="species" reg="boedijnii">boedijnii</tp:taxon-name-part></tp:taxon-name></italic>
                    </td><td rowspan="1" colspan="1">3</td><td rowspan="1" colspan="1"><italic><tp:taxon-name><tp:taxon-name-part taxon-name-part-type="genus" reg="Theobroma">Theobroma</tp:taxon-name-part> <tp:taxon-name-part taxon-name-part-type="species" reg="cacao">cacao</tp:taxon-name-part></tp:taxon-name></italic>/ Papua New Guinea</td><td rowspan="1" colspan="1">15–20 × 5–7</td><td rowspan="1" colspan="1">
                      <xref ref-type="bibr" rid="B2">Batista and Ciferri (1962)</xref>
                    </td></tr><tr><td rowspan="1" colspan="1">
                      <italic><tp:taxon-name><tp:taxon-name-part taxon-name-part-type="genus" reg="Ceramothyrium">C.</tp:taxon-name-part> <tp:taxon-name-part taxon-name-part-type="species" reg="calycanthi">calycanthi</tp:taxon-name-part></tp:taxon-name></italic>
                    </td><td rowspan="1" colspan="1">6–10</td><td rowspan="1" colspan="1"><italic><tp:taxon-name><tp:taxon-name-part taxon-name-part-type="genus" reg="Calycanthus">Calycanthus</tp:taxon-name-part></tp:taxon-name></italic> sp./ Georgia</td><td rowspan="1" colspan="1">24.5–37 × 6.5–9.5</td><td rowspan="1" colspan="1">
                      <xref ref-type="bibr" rid="B2">Batista and Ciferri (1962)</xref>
                    </td></tr><tr><td rowspan="1" colspan="1">
                      <italic><tp:taxon-name><tp:taxon-name-part taxon-name-part-type="genus" reg="Calycanthus">C.</tp:taxon-name-part> <tp:taxon-name-part taxon-name-part-type="species" reg="carniolicum">carniolicum</tp:taxon-name-part></tp:taxon-name></italic>
                    </td><td rowspan="1" colspan="1">3</td><td rowspan="1" colspan="1"><italic><tp:taxon-name><tp:taxon-name-part taxon-name-part-type="genus" reg="Pyrola">Pyrola</tp:taxon-name-part> <tp:taxon-name-part taxon-name-part-type="species" reg="rotundifolia">rotundifolia</tp:taxon-name-part></tp:taxon-name></italic>/ Sweden</td><td rowspan="1" colspan="1">18–20 × 4–5.5</td><td rowspan="1" colspan="1">
                      <xref ref-type="bibr" rid="B13">Eriksson (1992)</xref>
                    </td></tr><tr><td rowspan="1" colspan="1">
                      <italic><tp:taxon-name><tp:taxon-name-part taxon-name-part-type="genus" reg="Calycanthus">C.</tp:taxon-name-part> <tp:taxon-name-part taxon-name-part-type="species" reg="cinereum">cinereum</tp:taxon-name-part></tp:taxon-name></italic>
                    </td><td rowspan="1" colspan="1">7</td><td rowspan="1" colspan="1">–</td><td rowspan="1" colspan="1">35–42 × 7–9</td><td rowspan="1" colspan="1">
                      <xref ref-type="bibr" rid="B3">Batista and Maia (1956)</xref>
                    </td></tr><tr><td rowspan="1" colspan="1">
                      <italic><tp:taxon-name><tp:taxon-name-part taxon-name-part-type="genus" reg="Calycanthus">C.</tp:taxon-name-part> <tp:taxon-name-part taxon-name-part-type="species" reg="citricola">citricola</tp:taxon-name-part></tp:taxon-name></italic>
                    </td><td rowspan="1" colspan="1">3–4</td><td rowspan="1" colspan="1"><italic><tp:taxon-name><tp:taxon-name-part taxon-name-part-type="genus" reg="Citrus">Citrus</tp:taxon-name-part> <tp:taxon-name-part taxon-name-part-type="species" reg="aurantium">aurantium</tp:taxon-name-part></tp:taxon-name></italic>/ Brazil</td><td rowspan="1" colspan="1">14–30 × 2.5–11</td><td rowspan="1" colspan="1">
                      <xref ref-type="bibr" rid="B34">Mendes et al. (1998)</xref>
                    </td></tr><tr><td rowspan="1" colspan="1">
                      <italic><tp:taxon-name><tp:taxon-name-part taxon-name-part-type="genus" reg="Citrus">C.</tp:taxon-name-part> <tp:taxon-name-part taxon-name-part-type="species" reg="coffeanum">coffeanum</tp:taxon-name-part></tp:taxon-name></italic>
                    </td><td rowspan="1" colspan="1">3</td><td rowspan="1" colspan="1"><italic><tp:taxon-name><tp:taxon-name-part taxon-name-part-type="genus" reg="Coffea">Coffea</tp:taxon-name-part> <tp:taxon-name-part taxon-name-part-type="species" reg="robusta">robusta</tp:taxon-name-part></tp:taxon-name></italic>/ New Guinea</td><td rowspan="1" colspan="1">12–16 × 4–6</td><td rowspan="1" colspan="1">
                      <xref ref-type="bibr" rid="B2">Batista and Ciferri (1962)</xref>
                    </td></tr><tr><td rowspan="1" colspan="1">
                      <italic><tp:taxon-name><tp:taxon-name-part taxon-name-part-type="genus" reg="Coffea">C.</tp:taxon-name-part> <tp:taxon-name-part taxon-name-part-type="species" reg="cordiae">cordiae</tp:taxon-name-part></tp:taxon-name></italic>
                    </td><td rowspan="1" colspan="1">3</td><td rowspan="1" colspan="1"><italic><tp:taxon-name><tp:taxon-name-part taxon-name-part-type="genus" reg="Cordia">Cordia</tp:taxon-name-part> <tp:taxon-name-part taxon-name-part-type="species" reg="rufescens">rufescens</tp:taxon-name-part></tp:taxon-name></italic>/ Brazil</td><td rowspan="1" colspan="1">10–13.5 × 4–5.4</td><td rowspan="1" colspan="1">
                      <xref ref-type="bibr" rid="B13">Eriksson (1992)</xref>
                    </td></tr><tr><td rowspan="1" colspan="1">
                      <italic><tp:taxon-name><tp:taxon-name-part taxon-name-part-type="genus" reg="Cordia">C.</tp:taxon-name-part> <tp:taxon-name-part taxon-name-part-type="species" reg="europaeum">europaeum</tp:taxon-name-part></tp:taxon-name></italic>
                    </td><td rowspan="1" colspan="1">3</td><td rowspan="1" colspan="1"><italic><tp:taxon-name><tp:taxon-name-part taxon-name-part-type="genus" reg="Pogonophora">Pogonophora</tp:taxon-name-part> <tp:taxon-name-part taxon-name-part-type="species" reg="schomburgkiana">schomburgkiana</tp:taxon-name-part></tp:taxon-name></italic>/ Brazil</td><td rowspan="1" colspan="1">16–20 × 4–5.5</td><td rowspan="1" colspan="1">
                      <xref ref-type="bibr" rid="B13">Eriksson (1992)</xref>
                    </td></tr><tr><td rowspan="1" colspan="1">
                      <italic><tp:taxon-name><tp:taxon-name-part taxon-name-part-type="genus" reg="Cordia">C.</tp:taxon-name-part> <tp:taxon-name-part taxon-name-part-type="species" reg="globosum">globosum</tp:taxon-name-part></tp:taxon-name></italic>
                    </td><td rowspan="1" colspan="1">6–9 transversal</td><td rowspan="1" colspan="1">–</td><td rowspan="1" colspan="1">50–58 × 5–6</td><td rowspan="1" colspan="1">
                      <xref ref-type="bibr" rid="B3">Batista and Maia (1956)</xref>
                    </td></tr><tr><td rowspan="1" colspan="1">
                      <italic><tp:taxon-name><tp:taxon-name-part taxon-name-part-type="genus" reg="Cordia">C.</tp:taxon-name-part> <tp:taxon-name-part taxon-name-part-type="species" reg="griseolum">griseolum</tp:taxon-name-part></tp:taxon-name></italic>
                    </td><td rowspan="1" colspan="1">4–6</td><td rowspan="1" colspan="1"><italic><tp:taxon-name><tp:taxon-name-part taxon-name-part-type="genus" reg="Aleurites">Aleurites</tp:taxon-name-part> <tp:taxon-name-part taxon-name-part-type="species" reg="moluccana">moluccana</tp:taxon-name-part></tp:taxon-name></italic>/ Brazil</td><td rowspan="1" colspan="1">19–25 × 4–5</td><td rowspan="1" colspan="1">
                      <xref ref-type="bibr" rid="B13">Eriksson (1992)</xref>
                    </td></tr><tr><td rowspan="1" colspan="1">
                      <italic><tp:taxon-name><tp:taxon-name-part taxon-name-part-type="genus" reg="Cordia">C.</tp:taxon-name-part> <tp:taxon-name-part taxon-name-part-type="species" reg="gustaviae">gustaviae</tp:taxon-name-part></tp:taxon-name></italic>
                    </td><td rowspan="1" colspan="1">3–5</td><td rowspan="1" colspan="1"><italic><tp:taxon-name><tp:taxon-name-part taxon-name-part-type="genus" reg="Gustavia">Gustavia</tp:taxon-name-part> <tp:taxon-name-part taxon-name-part-type="species" reg="augusta">augusta</tp:taxon-name-part></tp:taxon-name></italic>/ Brazil</td><td rowspan="1" colspan="1">22–25 × 3.7–5</td><td rowspan="1" colspan="1">
                      <xref ref-type="bibr" rid="B13">Eriksson (1992)</xref>
                    </td></tr><tr><td rowspan="1" colspan="1">
                      <italic><tp:taxon-name><tp:taxon-name-part taxon-name-part-type="genus" reg="Cordia">C.</tp:taxon-name-part> <tp:taxon-name-part taxon-name-part-type="species" reg="gymnopogonis">gymnopogonis</tp:taxon-name-part></tp:taxon-name></italic>
                    </td><td rowspan="1" colspan="1">2</td><td rowspan="1" colspan="1"><italic><tp:taxon-name><tp:taxon-name-part taxon-name-part-type="genus" reg="Alyxia">Alyxia</tp:taxon-name-part> <tp:taxon-name-part taxon-name-part-type="species" reg="scandens">scandens</tp:taxon-name-part></tp:taxon-name></italic>/ Samoa</td><td rowspan="1" colspan="1">15 × 5</td><td rowspan="1" colspan="1">
                      <xref ref-type="bibr" rid="B10">Dingley et al. (1981)</xref>
                    </td></tr><tr><td rowspan="1" colspan="1">
                      <italic><tp:taxon-name><tp:taxon-name-part taxon-name-part-type="genus" reg="Cordia">C.</tp:taxon-name-part> <tp:taxon-name-part taxon-name-part-type="species" reg="jambosae">jambosae</tp:taxon-name-part></tp:taxon-name></italic>
                    </td><td rowspan="1" colspan="1">–</td><td rowspan="1" colspan="1"><italic><tp:taxon-name><tp:taxon-name-part taxon-name-part-type="genus" reg="Eugenia">Eugenia</tp:taxon-name-part> <tp:taxon-name-part taxon-name-part-type="species" reg="malaccensis">malaccensis</tp:taxon-name-part></tp:taxon-name></italic>/ Brazil</td><td rowspan="1" colspan="1">–</td><td rowspan="1" colspan="1">
                      <xref ref-type="bibr" rid="B13">Eriksson 1992</xref>
                    </td></tr><tr><td rowspan="1" colspan="1">
                      <italic><tp:taxon-name><tp:taxon-name-part taxon-name-part-type="genus" reg="Cordia">C.</tp:taxon-name-part> <tp:taxon-name-part taxon-name-part-type="species" reg="linnaeae">linnaeae</tp:taxon-name-part></tp:taxon-name></italic>
                    </td><td rowspan="1" colspan="1">3–4</td><td rowspan="1" colspan="1"><italic><tp:taxon-name><tp:taxon-name-part taxon-name-part-type="genus" reg="Lycopodium">Lycopodium</tp:taxon-name-part> <tp:taxon-name-part taxon-name-part-type="species" reg="annotinum">annotinum</tp:taxon-name-part></tp:taxon-name></italic>/ Sweden</td><td rowspan="1" colspan="1">12–18 × 3–5</td><td rowspan="1" colspan="1">
                      <xref ref-type="bibr" rid="B7">Constantinescu et al. 1989</xref>
                    </td></tr><tr><td rowspan="2" colspan="1"><italic><tp:taxon-name><tp:taxon-name-part taxon-name-part-type="genus" reg="Ceramothyrium">C.</tp:taxon-name-part> <tp:taxon-name-part taxon-name-part-type="species" reg="longivolcaniforme">longivolcaniforme</tp:taxon-name-part></tp:taxon-name></italic> (<named-content xmlns:xlink="http://www.w3.org/1999/xlink" content-type="dwc:institutional_code" xlink:type="simple">MFLU</named-content> 16-1306)</td><td rowspan="1" colspan="1">7 transversal</td><td rowspan="2" colspan="1">Unidentified/ Thailand</td><td rowspan="2" colspan="1">28–37 × 7–13</td><td rowspan="2" colspan="1">
                      <xref ref-type="bibr" rid="B64">Zeng et al. (2016)</xref>
                    </td></tr><tr><td rowspan="1" colspan="1">6 longitudinal</td></tr><tr><td rowspan="2" colspan="1">
                      <bold><italic><tp:taxon-name><tp:taxon-name-part taxon-name-part-type="genus" reg="Ceramothyrium">C.</tp:taxon-name-part> <tp:taxon-name-part taxon-name-part-type="species" reg="longivolcaniforme">longivolcaniforme</tp:taxon-name-part></tp:taxon-name></italic> (<named-content xmlns:xlink="http://www.w3.org/1999/xlink" content-type="dwc:institutional_code" xlink:type="simple">MFLU</named-content> 19-0823)</bold>
                    </td><td rowspan="1" colspan="1">
                      <bold>7 transversal</bold>
                    </td><td rowspan="2" colspan="1">
                      <bold><italic><tp:taxon-name><tp:taxon-name-part taxon-name-part-type="genus" reg="Ficus">Ficus</tp:taxon-name-part> <tp:taxon-name-part taxon-name-part-type="species" reg="ampelas">ampelas</tp:taxon-name-part></tp:taxon-name></italic> / Taiwan</bold>
                    </td><td rowspan="2" colspan="1">
                      <bold>30–45 × 8–16</bold>
                    </td><td rowspan="2" colspan="1">
                      <bold>This study (New host record)</bold>
                    </td></tr><tr><td rowspan="1" colspan="1">
                      <bold>6 longitudinal</bold>
                    </td></tr><tr><td rowspan="1" colspan="1">
                      <italic><tp:taxon-name><tp:taxon-name-part taxon-name-part-type="genus" reg="Ceramothyrium">C.</tp:taxon-name-part> <tp:taxon-name-part taxon-name-part-type="species" reg="lycopodii">lycopodii</tp:taxon-name-part></tp:taxon-name></italic>
                    </td><td rowspan="1" colspan="1">7</td><td rowspan="1" colspan="1"><italic><tp:taxon-name><tp:taxon-name-part taxon-name-part-type="genus" reg="Lycopodium">Lycopodium</tp:taxon-name-part> <tp:taxon-name-part taxon-name-part-type="species" reg="annotinum">annotinum</tp:taxon-name-part></tp:taxon-name></italic>/ Sweden</td><td rowspan="1" colspan="1">45 × 4</td><td rowspan="1" colspan="1">
                      <xref ref-type="bibr" rid="B7">Constantinescu et al. (1989)</xref>
                    </td></tr><tr><td rowspan="1" colspan="1">
                      <italic><tp:taxon-name><tp:taxon-name-part taxon-name-part-type="genus" reg="Ceramothyrium">C.</tp:taxon-name-part> <tp:taxon-name-part taxon-name-part-type="species" reg="martinii">martinii</tp:taxon-name-part></tp:taxon-name></italic>
                    </td><td rowspan="1" colspan="1">5–7</td><td rowspan="1" colspan="1">–</td><td rowspan="1" colspan="1">20–27 × 7–9</td><td rowspan="1" colspan="1">
                      <xref ref-type="bibr" rid="B1">Barr (1993)</xref>
                    </td></tr><tr><td rowspan="1" colspan="1">
                      <italic><tp:taxon-name><tp:taxon-name-part taxon-name-part-type="genus" reg="Ceramothyrium">C.</tp:taxon-name-part> <tp:taxon-name-part taxon-name-part-type="species" reg="moravicum">moravicum</tp:taxon-name-part></tp:taxon-name></italic>
                    </td><td rowspan="1" colspan="1">2–3</td><td rowspan="1" colspan="1">–</td><td rowspan="1" colspan="1">10–14 × 3–5</td><td rowspan="1" colspan="1">
                      <xref ref-type="bibr" rid="B36">Petrak (1961)</xref>
                    </td></tr><tr><td rowspan="1" colspan="1">
                      <italic><tp:taxon-name><tp:taxon-name-part taxon-name-part-type="genus" reg="Ceramothyrium">C.</tp:taxon-name-part> <tp:taxon-name-part taxon-name-part-type="species" reg="paiveae">paiveae</tp:taxon-name-part></tp:taxon-name></italic>
                    </td><td rowspan="1" colspan="1">1–4</td><td rowspan="1" colspan="1"><italic><tp:taxon-name><tp:taxon-name-part taxon-name-part-type="genus" reg="Paivaea">Paivaea</tp:taxon-name-part> <tp:taxon-name-part taxon-name-part-type="species" reg="langsdorffii">langsdorffii</tp:taxon-name-part></tp:taxon-name></italic>/ Brazil</td><td rowspan="1" colspan="1">12.5–22 × 3.7–6</td><td rowspan="1" colspan="1">
                      <xref ref-type="bibr" rid="B34">Mendes et al. (1998)</xref>
                    </td></tr><tr><td rowspan="1" colspan="1">
                      <italic><tp:taxon-name><tp:taxon-name-part taxon-name-part-type="genus" reg="Ceramothyrium">C.</tp:taxon-name-part> <tp:taxon-name-part taxon-name-part-type="species" reg="paraense">paraense</tp:taxon-name-part></tp:taxon-name></italic>
                    </td><td rowspan="1" colspan="1">3–7</td><td rowspan="1" colspan="1"><italic><tp:taxon-name><tp:taxon-name-part taxon-name-part-type="genus" reg="Anacardium">Anacardium</tp:taxon-name-part></tp:taxon-name></italic> sp./ Brazil</td><td rowspan="1" colspan="1">20–30 × 3.5–4</td><td rowspan="1" colspan="1">
                      <xref ref-type="bibr" rid="B34">Mendes et al. 1998</xref>
                    </td></tr><tr><td rowspan="1" colspan="1">
                      <italic><tp:taxon-name><tp:taxon-name-part taxon-name-part-type="genus" reg="Ceramothyrium">C.</tp:taxon-name-part> <tp:taxon-name-part taxon-name-part-type="species" reg="parenchymaticum">parenchymaticum</tp:taxon-name-part></tp:taxon-name></italic>
                    </td><td rowspan="1" colspan="1">5–7</td><td rowspan="1" colspan="1"><italic><tp:taxon-name><tp:taxon-name-part taxon-name-part-type="genus" reg="Didymopanax">Didymopanax</tp:taxon-name-part> <tp:taxon-name-part taxon-name-part-type="species" reg="morototoni">morototoni</tp:taxon-name-part></tp:taxon-name></italic>/ Cuba</td><td rowspan="1" colspan="1">30–40 × 8–10</td><td rowspan="1" colspan="1">
                      <xref ref-type="bibr" rid="B2">Batista and Ciferri 1962</xref>
                    </td></tr><tr><td rowspan="1" colspan="1">
                      <italic><tp:taxon-name><tp:taxon-name-part taxon-name-part-type="genus" reg="Ceramothyrium">C.</tp:taxon-name-part> <tp:taxon-name-part taxon-name-part-type="species" reg="peltatum">peltatum</tp:taxon-name-part></tp:taxon-name></italic>
                    </td><td rowspan="1" colspan="1">6–9</td><td rowspan="1" colspan="1">–</td><td rowspan="1" colspan="1">28–32 × 4.5–6.5</td><td rowspan="1" colspan="1">
                      <xref ref-type="bibr" rid="B3">Batista and Maia (1956)</xref>
                    </td></tr><tr><td rowspan="1" colspan="1">
                      <italic><tp:taxon-name><tp:taxon-name-part taxon-name-part-type="genus" reg="Ceramothyrium">C.</tp:taxon-name-part> <tp:taxon-name-part taxon-name-part-type="species" reg="philodendri">philodendri</tp:taxon-name-part></tp:taxon-name></italic>
                    </td><td rowspan="1" colspan="1">1–7</td><td rowspan="1" colspan="1"><italic><tp:taxon-name><tp:taxon-name-part taxon-name-part-type="genus" reg="Philodendron">Philodendron</tp:taxon-name-part> <tp:taxon-name-part taxon-name-part-type="species" reg="imbe">imbe</tp:taxon-name-part></tp:taxon-name></italic>/ Brazil</td><td rowspan="1" colspan="1">17.5–32.5 × 5–7.5</td><td rowspan="1" colspan="1">
                      <xref ref-type="bibr" rid="B34">Mendes et al. (1998)</xref>
                    </td></tr><tr><td rowspan="1" colspan="1">
                      <italic><tp:taxon-name><tp:taxon-name-part taxon-name-part-type="genus" reg="Ceramothyrium">C.</tp:taxon-name-part> <tp:taxon-name-part taxon-name-part-type="species" reg="thailandicum">thailandicum</tp:taxon-name-part></tp:taxon-name></italic>
                    </td><td rowspan="1" colspan="1">7–9 transversal</td><td rowspan="1" colspan="1"><italic><tp:taxon-name><tp:taxon-name-part taxon-name-part-type="genus" reg="Lagerstroemia">Lagerstroemia</tp:taxon-name-part></tp:taxon-name></italic> sp./ Thailand</td><td rowspan="1" colspan="1">24.7–35.5 × 5.7–8.7</td><td rowspan="1" colspan="1">
                      <xref ref-type="bibr" rid="B5">Chomnunti et al. (2012)</xref>
                    </td></tr></tbody></table></table-wrap></tp:treatment-sec><tp:treatment-sec><!--Section generated to contain objects referenced in tp:taxon-treatment.--><fig id="F1" position="float" orientation="portrait"><object-id xmlns:xlink="http://www.w3.org/1999/xlink" content-type="doi" xlink:type="simple">10.3897/mycokeys.61.47056.figure1</object-id><object-id xmlns:xlink="http://www.w3.org/1999/xlink" content-type="arpha" xlink:type="simple">EBF94211-FBD4-5E83-AF54-AA6125AC4D9C</object-id><label>Figure 1.</label><caption><p>RAxML tree based on a combined dataset of ITS, LSU and SSU partial sequences of 45 taxa. Bootstrap support values for maximum likelihood (ML and, maximum parsimony (<abbrev xmlns:xlink="http://www.w3.org/1999/xlink" xlink:title="parsimony analysis" id="ABBRID0ECRAG" xlink:type="simple">MP</abbrev>) values higher than 60 % and Bayesian posterior probabilities (<abbrev xmlns:xlink="http://www.w3.org/1999/xlink" xlink:title="Bayesian posterior probabilities" id="ABBRID0EGRAG" xlink:type="simple">BYPP</abbrev>) greater than 0.90 are given above each branch respectively. The new isolates are in red. Ex-type strains are in bold. The tree is rooted by <italic><tp:taxon-name><tp:taxon-name-part taxon-name-part-type="genus" reg="Leptoxyphium">Leptoxyphium</tp:taxon-name-part> <tp:taxon-name-part taxon-name-part-type="species" reg="fumago">fumago</tp:taxon-name-part></tp:taxon-name></italic> (CBS 123.26) and <italic><tp:taxon-name><tp:taxon-name-part taxon-name-part-type="genus" reg="Leptoxyphium">L.</tp:taxon-name-part> <tp:taxon-name-part taxon-name-part-type="species" reg="madagascariense">madagascariense</tp:taxon-name-part></tp:taxon-name></italic> (CBS 124766).</p></caption><graphic xmlns:xlink="http://www.w3.org/1999/xlink" xlink:href="mycokeys-61-091-g001.jpg" position="float" orientation="portrait" xlink:type="simple" id="oo_365505.jpg"><uri content-type="original_file" xlink:type="simple">https://binary.pensoft.net/fig/365505</uri></graphic></fig></tp:treatment-sec><ref-list><ref id="B64"><mixed-citation xmlns:xlink="http://www.w3.org/1999/xlink" xlink:type="simple"><person-group><name name-style="western"><surname>Zeng</surname><given-names>XY</given-names></name><name name-style="western"><surname>Wen</surname><given-names>TC</given-names></name><name name-style="western"><surname>Chomnunti</surname><given-names>PR</given-names></name><name name-style="western"><surname>Liu</surname><given-names>JK</given-names></name><name name-style="western"><surname>Boonme</surname><given-names>S</given-names></name><name name-style="western"><surname>Hyde</surname><given-names>KD</given-names></name></person-group> (<year>2016</year>) <article-title><italic><tp:taxon-name><tp:taxon-name-part taxon-name-part-type="genus">Ceramothyrium</tp:taxon-name-part> <tp:taxon-name-part taxon-name-part-type="species">longivolcaniforme</tp:taxon-name-part></tp:taxon-name></italic> sp nov., a new species of <tp:taxon-name><tp:taxon-name-part taxon-name-part-type="family">Chaetothyriaceae</tp:taxon-name-part></tp:taxon-name> from northern Thailand.</article-title><source>Phytotaxa</source><volume>267</volume>: <fpage>51</fpage>–<lpage>60</lpage>. <ext-link xlink:type="simple" ext-link-type="doi" xlink:href="10.11646/phytotaxa.267.1.5">https://doi.org/10.11646/phytotaxa.267.1.5</ext-link></mixed-citation></ref><ref id="B3"><mixed-citation xmlns:xlink="http://www.w3.org/1999/xlink" xlink:type="simple"><person-group><name name-style="western"><surname>Batista</surname><given-names>AC</given-names></name><name name-style="western"><surname>Maia</surname><given-names>HS</given-names></name></person-group> (<year>1956</year>) <article-title><italic><tp:taxon-name><tp:taxon-name-part taxon-name-part-type="genus">Ceramothyrium</tp:taxon-name-part></tp:taxon-name></italic>, a new genus of the family <tp:taxon-name><tp:taxon-name-part taxon-name-part-type="family">Phaeosaccardinulaceae</tp:taxon-name-part></tp:taxon-name>.</article-title><source>Atti dell’Istituto Botanico e Laboratorio Crittogamico dell’Universita di Pavia</source><volume>14</volume>: <fpage>23</fpage>–<lpage>52</lpage>.</mixed-citation></ref><ref id="B2"><mixed-citation xmlns:xlink="http://www.w3.org/1999/xlink" xlink:type="simple"><person-group><name name-style="western"><surname>Batista</surname><given-names>AC</given-names></name><name name-style="western"><surname>Ciferri</surname><given-names>R</given-names></name></person-group> (<year>1962</year>) <article-title>The <tp:taxon-name><tp:taxon-name-part taxon-name-part-type="order">Chaetothyriales</tp:taxon-name-part></tp:taxon-name>.</article-title><source>Beihefte zur Sydowia</source><volume>3</volume>: <fpage>1</fpage>–<lpage>129</lpage>.</mixed-citation></ref><ref id="B13"><mixed-citation xmlns:xlink="http://www.w3.org/1999/xlink" xlink:type="simple"><person-group><name name-style="western"><surname>Eriksson</surname><given-names>OE</given-names></name></person-group> (<year>1992</year>) <source>The non-lichenized pyrenomycetes of Sweden.</source><publisher-name>Btjtryck</publisher-name>, <publisher-loc>Lund</publisher-loc>, <size units="page">208 pp</size>.</mixed-citation></ref><ref id="B34"><mixed-citation xmlns:xlink="http://www.w3.org/1999/xlink" xlink:type="simple"><person-group><name name-style="western"><surname>Mendes</surname><given-names>MAS</given-names></name><name name-style="western"><surname>da</surname><given-names>Silva VL</given-names></name><name name-style="western"><surname>Dianese</surname><given-names>JC</given-names></name><name name-style="western"><surname>Ferreira</surname><given-names>MASV</given-names></name><name name-style="western"><surname>Santos</surname><given-names>CEN</given-names></name><name name-style="western"><surname>Urben</surname><given-names>AF</given-names></name><name name-style="western"><surname>Castro</surname><given-names>C</given-names></name></person-group> (<year>1998</year>) <source>Fungos em Plants no Brasil.</source><publisher-name>Embrapa-SPI/Embrapa-Cenargen</publisher-name>, <publisher-loc>Brasilia</publisher-loc>, <size units="page">555 pp</size>.</mixed-citation></ref><ref id="B10"><mixed-citation xmlns:xlink="http://www.w3.org/1999/xlink" xlink:type="simple"><person-group><name name-style="western"><surname>Dingley</surname><given-names>JM</given-names></name><name name-style="western"><surname>Fullerton</surname><given-names>RA</given-names></name><name name-style="western"><surname>and</surname><given-names>McKenzie EHC</given-names></name></person-group> (<year>1981</year>) <source>Survey of Agricultural Pests and Diseases. Technical Report Volume 2.</source><publisher-name>Records of Fungi</publisher-name>, <publisher-loc>Bacteria, Algae, and Angiosperms Pathogenic on Plants in Cook Islands, Fiji, Kiribati, Niue, Tonga, Tuvalu, and Western Samoa. FAO</publisher-loc>, <size units="page">485 pp</size>.</mixed-citation></ref><ref id="B7"><mixed-citation xmlns:xlink="http://www.w3.org/1999/xlink" xlink:type="simple"><person-group><name name-style="western"><surname>Constantinescu</surname><given-names>O</given-names></name><name name-style="western"><surname>Holm</surname><given-names>K</given-names></name><name name-style="western"><surname>Holm</surname><given-names>L</given-names></name></person-group> (<year>1989</year>) <article-title>Teleomorph-anamorph connections in ascomycetes. 1–3. <italic><tp:taxon-name><tp:taxon-name-part taxon-name-part-type="genus">Stanhughesia</tp:taxon-name-part></tp:taxon-name></italic> (<tp:taxon-name><tp:taxon-name-part taxon-name-part-type="above-genus">Hyphomycetes</tp:taxon-name-part></tp:taxon-name>) new genus, the anamorph of <italic><tp:taxon-name><tp:taxon-name-part taxon-name-part-type="genus">Ceramothyrium</tp:taxon-name-part></tp:taxon-name></italic>.</article-title><source>Studies in Mycology</source><volume>31</volume>: <fpage>69</fpage>–<lpage>84</lpage>.</mixed-citation></ref><ref id="B1"><mixed-citation xmlns:xlink="http://www.w3.org/1999/xlink" xlink:type="simple"><person-group><name name-style="western"><surname>Barr</surname><given-names>ME</given-names></name></person-group> (<year>1993</year>) <article-title>Redisposition of some taxa described by JB Ellis.</article-title><source>Mycotaxon</source><volume>46</volume>: <fpage>45</fpage>–<lpage>76</lpage>.</mixed-citation></ref><ref id="B36"><mixed-citation xmlns:xlink="http://www.w3.org/1999/xlink" xlink:type="simple"><person-group><name name-style="western"><surname>Petrak</surname><given-names>F</given-names></name></person-group> (<year>1961</year>) <article-title>Mykologische Bemerkungen.</article-title><source>Sydowia</source><volume>15</volume>: <fpage>204</fpage>–<lpage>217</lpage>.</mixed-citation></ref><ref id="B5"><mixed-citation xmlns:xlink="http://www.w3.org/1999/xlink" xlink:type="simple"><person-group><name name-style="western"><surname>Chomnunti</surname><given-names>P</given-names></name><name name-style="western"><surname>Ko</surname><given-names>TWK</given-names></name><name name-style="western"><surname>Chukeatirote</surname><given-names>E</given-names></name><name name-style="western"><surname>Hyde</surname><given-names>KD</given-names></name><name name-style="western"><surname>Cai</surname><given-names>L</given-names></name><name name-style="western"><surname>Jones</surname><given-names>EG</given-names></name><name name-style="western"><surname>Kodsueb</surname><given-names>R</given-names></name><name name-style="western"><surname>Hassan</surname><given-names>BA</given-names></name><name name-style="western"><surname>Chen</surname><given-names>H</given-names></name></person-group> (<year>2012</year>) <article-title>Phylogeny of <tp:taxon-name><tp:taxon-name-part taxon-name-part-type="family">Chaetothyriaceae</tp:taxon-name-part></tp:taxon-name> in northern Thailand including three new species.</article-title><source>Mycologia</source><volume>104</volume>: <fpage>382</fpage>–<lpage>395</lpage>. <ext-link xlink:type="simple" ext-link-type="doi" xlink:href="10.3852/11-066">https://doi.org/10.3852/11-066</ext-link></mixed-citation></ref></ref-list></tp:taxon-treatment>
