# Supplementary material for: Additions to Chaetothyriaceae (Chaetothyriales): Longihyalospora gen. nov. and Ceramothyrium longivolcaniforme, a new host record from decaying leaves of Ficus ampelas
Source: MycoKeys. 2019 Dec 16;61:91–109. doi: 10.3897/mycokeys.61.47056 (PMC6928077; doi:10.3897/mycokeys.61.47056)
Supplement: XML Treatment for Longihyalospora [file mycokeys.61.47056-treatment2.xml]

<!DOCTYPE tp:taxon-treatment
  PUBLIC "-//TaxonX//DTD Taxonomic Treatment Publishing DTD v0 20100105//EN" "tax-treatment-NSO.dtd">
<tp:taxon-treatment xmlns:tp="http://www.plazi.org/taxpub"><tp:treatment-meta><kwd-group><label>Taxon classification</label><kwd><named-content xmlns:xlink="http://www.w3.org/1999/xlink" content-type="kingdom">Animalia</named-content></kwd><kwd><named-content xmlns:xlink="http://www.w3.org/1999/xlink" content-type="order">Chaetothyriales</named-content></kwd><kwd><named-content xmlns:xlink="http://www.w3.org/1999/xlink" content-type="family">Chaetothyriaceae</named-content></kwd></kwd-group><mixed-citation publication-type="journal"><person-group><name><surname>Tennakoon</surname><given-names>Danushka S.</given-names></name><name><surname>Thambugala</surname><given-names>Kasun M.</given-names></name><name><surname>Jeewon</surname><given-names>Rajesh</given-names></name><name><surname>Hongsanan</surname><given-names>Sinang</given-names></name><name><surname>Kuo</surname><given-names>Chang-Hsin</given-names></name><name><surname>Hyde</surname><given-names>Kevin D.</given-names></name></person-group><article-title>Additions to <tp:taxon-name><tp:taxon-name-part taxon-name-part-type="family">Chaetothyriaceae</tp:taxon-name-part></tp:taxon-name> (<tp:taxon-name><tp:taxon-name-part taxon-name-part-type="order">Chaetothyriales</tp:taxon-name-part></tp:taxon-name>): <italic><tp:taxon-name><tp:taxon-name-part taxon-name-part-type="genus" reg="Longihyalospora">Longihyalospora</tp:taxon-name-part></tp:taxon-name></italic> gen. nov. and <italic><tp:taxon-name><tp:taxon-name-part taxon-name-part-type="genus" reg="Ceramothyrium">Ceramothyrium</tp:taxon-name-part> <tp:taxon-name-part taxon-name-part-type="species" reg="longivolcaniforme">longivolcaniforme</tp:taxon-name-part></tp:taxon-name></italic>, a new host record from decaying leaves of <italic><tp:taxon-name><tp:taxon-name-part taxon-name-part-type="genus" reg="Ficus">Ficus</tp:taxon-name-part> <tp:taxon-name-part taxon-name-part-type="species" reg="ampelas">ampelas</tp:taxon-name-part></tp:taxon-name></italic></article-title><source>MycoKeys</source><day>16</day><month>12</month><year>2019</year><volume>61</volume><fpage>91</fpage><lpage>109</lpage><pub-id pub-id-type="doi">10.3897/mycokeys.61.47056</pub-id></mixed-citation></tp:treatment-meta><tp:nomenclature><tp:taxon-name><object-id xmlns:xlink="http://www.w3.org/1999/xlink" content-type="arpha" xlink:type="simple">BA6AF1D7-4875-50A6-A448-7A5329BE7CFB</object-id>
              <tp:taxon-name-part taxon-name-part-type="genus" reg="Longihyalospora">Longihyalospora</tp:taxon-name-part>
              <object-id xmlns:xlink="http://www.w3.org/1999/xlink" xlink:type="simple">Index Fungorum number: IF 556715</object-id>
              <object-id xmlns:xlink="http://www.w3.org/1999/xlink" xlink:type="simple">Facesoffungi number: FoF06136</object-id>
            </tp:taxon-name><tp:taxon-authority>Tennakoon, C.H Kuo &amp; K. D Hyde</tp:taxon-authority><tp:taxon-status xmlns:xlink="http://www.w3.org/1999/xlink" xlink:type="simple">gen. nov.</tp:taxon-status></tp:nomenclature><tp:treatment-sec sec-type="etymology" id="SECID0EZCAI"><title>Etymology.</title><p>Referring to the long, hyaline ascospores.</p></tp:treatment-sec><tp:treatment-sec sec-type="description" id="SECID0E5CAI"><title>Description.</title><p><italic>Epiphytic</italic> on the upper surface decaying leaves, appearing as small black dots. Covering the upper leaf surface with dark mycelium without penetrating host tissues. <italic>Mycelial pellicle</italic> elongate, subiculum-like, comprising hyphae that are mostly narrow, dense, dark brown. <italic>Mycelial setae</italic> broad, dark brown, scattered, discrete, arranged as a ring around the pellicle, unbranched, formed on dense, dark hyphae. <bold><italic>Sexual morph</italic></bold>: <italic>Ascomata</italic> superficial, solitary, dark brown to black, globose to subglobose, coriaceous, uni-locular, somewhat flattened when dry, covered by a mycelial pellicle. <italic>Peridium</italic> pale brown to brown, with compressed, hyaline, inner cells of <italic>textura angularis</italic> and dark brown outer cells of <italic>textura angularis</italic>, fusing and indistinguishable from the host tissues. <italic>Asci</italic> 8-spored, bitunicate, broadly obovoid, slightly stalked, apically rounded, with a well-developed ocular chamber. <italic>Ascospores</italic> overlapping, irregularly triseriate, hyaline, fusiform, elongated, multi-septate, slightly constricted at the septa, tapering to the ends, smooth-walled, surrounded by a thin mucilaginous sheath. <bold><italic>Asexual morph</italic></bold>: Not observed.</p></tp:treatment-sec><tp:treatment-sec sec-type="type species" id="SECID0E3DAI"><title>Type species.</title><p><italic><tp:taxon-name><tp:taxon-name-part taxon-name-part-type="genus" reg="Longihyalospora">Longihyalospora</tp:taxon-name-part> <tp:taxon-name-part taxon-name-part-type="species" reg="ampeli">ampeli</tp:taxon-name-part></tp:taxon-name></italic> Tennakoon, C.H Kuo &amp; K. D Hyde.</p></tp:treatment-sec></tp:taxon-treatment>
