# Supplementary material for: Additions to Chaetothyriaceae (Chaetothyriales): Longihyalospora gen. nov. and Ceramothyrium longivolcaniforme, a new host record from decaying leaves of Ficus ampelas
Source: MycoKeys. 2019 Dec 16;61:91–109. doi: 10.3897/mycokeys.61.47056 (PMC6928077; doi:10.3897/mycokeys.61.47056)
Supplement: XML Treatment for Longihyalospora ampeli [file mycokeys.61.47056-treatment3.xml]

<!DOCTYPE tp:taxon-treatment
  PUBLIC "-//TaxonX//DTD Taxonomic Treatment Publishing DTD v0 20100105//EN" "tax-treatment-NSO.dtd">
<tp:taxon-treatment xmlns:tp="http://www.plazi.org/taxpub"><tp:treatment-meta><kwd-group><label>Taxon classification</label><kwd><named-content xmlns:xlink="http://www.w3.org/1999/xlink" content-type="kingdom">Animalia</named-content></kwd><kwd><named-content xmlns:xlink="http://www.w3.org/1999/xlink" content-type="order">Chaetothyriales</named-content></kwd><kwd><named-content xmlns:xlink="http://www.w3.org/1999/xlink" content-type="family">Chaetothyriaceae</named-content></kwd></kwd-group><mixed-citation publication-type="journal"><person-group><name><surname>Tennakoon</surname><given-names>Danushka S.</given-names></name><name><surname>Thambugala</surname><given-names>Kasun M.</given-names></name><name><surname>Jeewon</surname><given-names>Rajesh</given-names></name><name><surname>Hongsanan</surname><given-names>Sinang</given-names></name><name><surname>Kuo</surname><given-names>Chang-Hsin</given-names></name><name><surname>Hyde</surname><given-names>Kevin D.</given-names></name></person-group><article-title>Additions to <tp:taxon-name><tp:taxon-name-part taxon-name-part-type="family">Chaetothyriaceae</tp:taxon-name-part></tp:taxon-name> (<tp:taxon-name><tp:taxon-name-part taxon-name-part-type="order">Chaetothyriales</tp:taxon-name-part></tp:taxon-name>): <italic><tp:taxon-name><tp:taxon-name-part taxon-name-part-type="genus" reg="Longihyalospora">Longihyalospora</tp:taxon-name-part></tp:taxon-name></italic> gen. nov. and <italic><tp:taxon-name><tp:taxon-name-part taxon-name-part-type="genus" reg="Ceramothyrium">Ceramothyrium</tp:taxon-name-part> <tp:taxon-name-part taxon-name-part-type="species" reg="longivolcaniforme">longivolcaniforme</tp:taxon-name-part></tp:taxon-name></italic>, a new host record from decaying leaves of <italic><tp:taxon-name><tp:taxon-name-part taxon-name-part-type="genus" reg="Ficus">Ficus</tp:taxon-name-part> <tp:taxon-name-part taxon-name-part-type="species" reg="ampelas">ampelas</tp:taxon-name-part></tp:taxon-name></italic></article-title><source>MycoKeys</source><day>16</day><month>12</month><year>2019</year><volume>61</volume><fpage>91</fpage><lpage>109</lpage><pub-id pub-id-type="doi">10.3897/mycokeys.61.47056</pub-id></mixed-citation></tp:treatment-meta><tp:nomenclature><tp:taxon-name><object-id xmlns:xlink="http://www.w3.org/1999/xlink" content-type="arpha" xlink:type="simple">F066F419-72D8-5847-AB64-0D4E5AC2B474</object-id>
              <tp:taxon-name-part taxon-name-part-type="genus" reg="Longihyalospora">Longihyalospora</tp:taxon-name-part>
              <tp:taxon-name-part taxon-name-part-type="species" reg="ampeli">ampeli</tp:taxon-name-part>
              <object-id xmlns:xlink="http://www.w3.org/1999/xlink" xlink:type="simple">Index Fungorum number: IF 556716</object-id>
              <object-id xmlns:xlink="http://www.w3.org/1999/xlink" xlink:type="simple">Facesoffungi number: FoF06137</object-id>
            </tp:taxon-name><tp:taxon-authority>Tennakoon, C.H Kuo &amp; K.D. Hyde</tp:taxon-authority><tp:taxon-status xmlns:xlink="http://www.w3.org/1999/xlink" xlink:type="simple">sp. nov.</tp:taxon-status><xref ref-type="fig" rid="F3">Figure 3</xref></tp:nomenclature><tp:treatment-sec sec-type="etymology" id="SECID0E3FAI"><title>Etymology.</title><p>Species name based on the host <italic><tp:taxon-name><tp:taxon-name-part taxon-name-part-type="genus" reg="Ficus">Ficus</tp:taxon-name-part> <tp:taxon-name-part taxon-name-part-type="species" reg="ampelas">ampelas</tp:taxon-name-part></tp:taxon-name></italic>, from which it was collected.</p></tp:treatment-sec><tp:treatment-sec sec-type="Holotype" id="SECID0ENGAI"><title>Holotype.</title><p><named-content xmlns:xlink="http://www.w3.org/1999/xlink" content-type="dwc:institutional_code" xlink:type="simple">MFLU</named-content> 19-0824</p></tp:treatment-sec><tp:treatment-sec sec-type="description" id="SECID0EYGAI"><title>Description.</title><p><italic>Epiphytic</italic> on the upper surface decaying leaves, appearing as small black dots. Covering the upper leaf surface with dark mycelium without penetrating host tissues. <italic>Mycelial</italic> pellicle (190–) 200–250 (–258) µm diam., elongate, subiculum-like, comprising hyphae that are mostly narrow, 1–2 μm wide (x- = 1.5 μm, n= 20), dense, dark brown. <italic>Mycelial setae</italic> (197–) 200–225 (–231) µm long, at base 10–12 µm wide, at apex 2–3 µm wide, dark brown, scattered, discrete, arranged as a ring around the pellicle, unbranched, formed on dense, dark hyphae. <bold><italic>Sexual morph</italic></bold>: <italic>Ascomata</italic> 55–90 μm high, 150–200 μm diam. (x- = 76 × 168 µm, n = 10) in diameter, superficial, solitary, dark brown to black, globose to subglobose, coriaceous, uni-locular, somewhat flattened when dry, covered by a mycelial pellicle. <italic>Peridium</italic> 18–25 μm wide (x- = 23.5 μm, n= 20), pale brown to brown, with compressed, hyaline, inner cells of <italic>textura angularis</italic> and dark brown outer cells of <italic>textura angularis</italic>. <italic>Asci</italic> (82–) 90–115 (–120) × 52–62 μm (x- = 106 × 57 µm, n = 20), 8-spored, bitunicate, broadly obovoid, slightly stalked, apically rounded, with well-developed ocular chamber. <italic>Ascospores</italic> (74–) 76–98(–105) × 10–12 μm (x- =84 × 10.8 µm, n = 30), overlapping, irregularly triseriate hyaline, elongate fusiform, (6–) 8–11 (–12) septa, slightly constricted at the middle septum, tapering to the ends, smooth-walled, surrounded by a 3.5–5 µm wide mucilaginous sheath. <bold><italic>Asexual morph</italic></bold>: Not observed.</p></tp:treatment-sec><tp:treatment-sec sec-type="material" id="SECID0EWHAI"><title>Material examined.</title><p>Taiwan, Chiayi, Fanlu Township area, Dahu forest, decaying leaves of <italic><tp:taxon-name><tp:taxon-name-part taxon-name-part-type="genus" reg="Ficus">Ficus</tp:taxon-name-part> <tp:taxon-name-part taxon-name-part-type="species" reg="ampelas">ampelas</tp:taxon-name-part></tp:taxon-name></italic> (<tp:taxon-name><tp:taxon-name-part taxon-name-part-type="family">Moraceae</tp:taxon-name-part></tp:taxon-name>), 20 June 2018, D.S. Tennakoon, H50B1 (<named-content xmlns:xlink="http://www.w3.org/1999/xlink" content-type="dwc:institutional_code" xlink:type="simple">MFLU</named-content> 19-0824, <bold>holotype</bold>), H50B2 (MFLU19-0825, <bold>isotype</bold>).</p></tp:treatment-sec><tp:treatment-sec sec-type="notes" id="SECID0EVIAI"><title>Notes.</title><p><italic><tp:taxon-name><tp:taxon-name-part taxon-name-part-type="genus" reg="Longihyalospora">Longihyalospora</tp:taxon-name-part></tp:taxon-name></italic> is described herein as a new monotypic genus in <tp:taxon-name><tp:taxon-name-part taxon-name-part-type="family">Chaetothyriaceae</tp:taxon-name-part></tp:taxon-name>. <italic><tp:taxon-name><tp:taxon-name-part taxon-name-part-type="genus" reg="Longihyalospora">Longihyalospora</tp:taxon-name-part></tp:taxon-name></italic> differs from other genera in <tp:taxon-name><tp:taxon-name-part taxon-name-part-type="family">Chaetothyriaceae</tp:taxon-name-part></tp:taxon-name> by a combination of a dark mycelium covering the upper leaf surface, an elongate mycelial pellicle, ring of setae around the pellicle, pale brown to brown peridium with hyaline inner layers, broadly obovoid, short pedicellate asci and hyaline, elongate fusiform and 8–11-septate ascospores, with tapering ends and a thin mucilaginous sheath. In our phylogenetic analyses, <italic><tp:taxon-name><tp:taxon-name-part taxon-name-part-type="genus" reg="Longihyalospora">Longihyalospora</tp:taxon-name-part> <tp:taxon-name-part taxon-name-part-type="species" reg="ampeli">ampeli</tp:taxon-name-part></tp:taxon-name></italic> species constitutes a strongly supported sub clade, which is nested independently from other genera in <tp:taxon-name><tp:taxon-name-part taxon-name-part-type="family">Chaetothyriaceae</tp:taxon-name-part></tp:taxon-name> (Figure <xref ref-type="fig" rid="F1">1</xref>).</p><fig id="F3" position="float" orientation="portrait"><object-id xmlns:xlink="http://www.w3.org/1999/xlink" content-type="doi" xlink:type="simple">10.3897/mycokeys.61.47056.figure3</object-id><object-id xmlns:xlink="http://www.w3.org/1999/xlink" content-type="arpha" xlink:type="simple">7A7689F1-CF0C-50CE-B3B2-10F1552A356E</object-id><label>Figure 3.</label><caption><p><italic><tp:taxon-name><tp:taxon-name-part taxon-name-part-type="genus" reg="Longihyalospora">Longihyalospora</tp:taxon-name-part> <tp:taxon-name-part taxon-name-part-type="species" reg="ampeli">ampeli</tp:taxon-name-part></tp:taxon-name></italic> (<named-content xmlns:xlink="http://www.w3.org/1999/xlink" content-type="dwc:institutional_code" xlink:type="simple">MFLU</named-content> 19-0824, holotype). <bold>a</bold> Host leaf <bold>b</bold> appearance of colony (black spots) on leaf <bold>c</bold> ring of setae around the pellicle <bold>d</bold> mycelial pellicle with setae <bold>e</bold> mycelial pellicle cells <bold>f, g</bold> vertical section through ascoma <bold>h</bold> section of peridium <bold>i–m</bold> asci <bold>n–r</bold> ascospores <bold>s</bold> ascospore stained in Indian ink showing a mucilaginous sheath. Scale bars: 100 µm (<bold>c</bold>), 75 µm (<bold>d</bold>), 20 µm (<bold>e, f</bold>), 50 µm (<bold>g</bold>), 10 µm (<bold>h</bold>), 50 µm (<bold>i–m</bold>), 20 µm (<bold>n–s</bold>).</p></caption><graphic xmlns:xlink="http://www.w3.org/1999/xlink" xlink:href="mycokeys-61-091-g003.jpg" position="float" orientation="portrait" xlink:type="simple" id="oo_365507.jpg"><uri content-type="original_file" xlink:type="simple">https://binary.pensoft.net/fig/365507</uri></graphic></fig></tp:treatment-sec><tp:treatment-sec><!--Section generated to contain objects referenced in tp:taxon-treatment.--><fig id="F1" position="float" orientation="portrait"><object-id xmlns:xlink="http://www.w3.org/1999/xlink" content-type="doi" xlink:type="simple">10.3897/mycokeys.61.47056.figure1</object-id><object-id xmlns:xlink="http://www.w3.org/1999/xlink" content-type="arpha" xlink:type="simple">EBF94211-FBD4-5E83-AF54-AA6125AC4D9C</object-id><label>Figure 1.</label><caption><p>RAxML tree based on a combined dataset of ITS, LSU and SSU partial sequences of 45 taxa. Bootstrap support values for maximum likelihood (ML and, maximum parsimony (<abbrev xmlns:xlink="http://www.w3.org/1999/xlink" xlink:title="parsimony analysis" id="ABBRID0ECRAG" xlink:type="simple">MP</abbrev>) values higher than 60 % and Bayesian posterior probabilities (<abbrev xmlns:xlink="http://www.w3.org/1999/xlink" xlink:title="Bayesian posterior probabilities" id="ABBRID0EGRAG" xlink:type="simple">BYPP</abbrev>) greater than 0.90 are given above each branch respectively. The new isolates are in red. Ex-type strains are in bold. The tree is rooted by <italic><tp:taxon-name><tp:taxon-name-part taxon-name-part-type="genus" reg="Leptoxyphium">Leptoxyphium</tp:taxon-name-part> <tp:taxon-name-part taxon-name-part-type="species" reg="fumago">fumago</tp:taxon-name-part></tp:taxon-name></italic> (CBS 123.26) and <italic><tp:taxon-name><tp:taxon-name-part taxon-name-part-type="genus" reg="Leptoxyphium">L.</tp:taxon-name-part> <tp:taxon-name-part taxon-name-part-type="species" reg="madagascariense">madagascariense</tp:taxon-name-part></tp:taxon-name></italic> (CBS 124766).</p></caption><graphic xmlns:xlink="http://www.w3.org/1999/xlink" xlink:href="mycokeys-61-091-g001.jpg" position="float" orientation="portrait" xlink:type="simple" id="oo_365505.jpg"><uri content-type="original_file" xlink:type="simple">https://binary.pensoft.net/fig/365505</uri></graphic></fig></tp:treatment-sec></tp:taxon-treatment>
