# Supplementary material for: Additions to Chaetothyriaceae (Chaetothyriales): Longihyalospora gen. nov. and Ceramothyrium longivolcaniforme, a new host record from decaying leaves of Ficus ampelas
Source: MycoKeys. 2019 Dec 16;61:91–109. doi: 10.3897/mycokeys.61.47056 (PMC6928077; doi:10.3897/mycokeys.61.47056)
Supplement: XML Treatment for Longihyalospora vermisporum [file mycokeys.61.47056-treatment4.xml]

<!DOCTYPE tp:taxon-treatment
  PUBLIC "-//TaxonX//DTD Taxonomic Treatment Publishing DTD v0 20100105//EN" "tax-treatment-NSO.dtd">
<tp:taxon-treatment xmlns:tp="http://www.plazi.org/taxpub"><tp:treatment-meta><kwd-group><label>Taxon classification</label><kwd><named-content xmlns:xlink="http://www.w3.org/1999/xlink" content-type="kingdom">Animalia</named-content></kwd><kwd><named-content xmlns:xlink="http://www.w3.org/1999/xlink" content-type="order">Chaetothyriales</named-content></kwd><kwd><named-content xmlns:xlink="http://www.w3.org/1999/xlink" content-type="family">Chaetothyriaceae</named-content></kwd></kwd-group><mixed-citation publication-type="journal"><person-group><name><surname>Tennakoon</surname><given-names>Danushka S.</given-names></name><name><surname>Thambugala</surname><given-names>Kasun M.</given-names></name><name><surname>Jeewon</surname><given-names>Rajesh</given-names></name><name><surname>Hongsanan</surname><given-names>Sinang</given-names></name><name><surname>Kuo</surname><given-names>Chang-Hsin</given-names></name><name><surname>Hyde</surname><given-names>Kevin D.</given-names></name></person-group><article-title>Additions to <tp:taxon-name><tp:taxon-name-part taxon-name-part-type="family">Chaetothyriaceae</tp:taxon-name-part></tp:taxon-name> (<tp:taxon-name><tp:taxon-name-part taxon-name-part-type="order">Chaetothyriales</tp:taxon-name-part></tp:taxon-name>): <italic><tp:taxon-name><tp:taxon-name-part taxon-name-part-type="genus" reg="Longihyalospora">Longihyalospora</tp:taxon-name-part></tp:taxon-name></italic> gen. nov. and <italic><tp:taxon-name><tp:taxon-name-part taxon-name-part-type="genus" reg="Ceramothyrium">Ceramothyrium</tp:taxon-name-part> <tp:taxon-name-part taxon-name-part-type="species" reg="longivolcaniforme">longivolcaniforme</tp:taxon-name-part></tp:taxon-name></italic>, a new host record from decaying leaves of <italic><tp:taxon-name><tp:taxon-name-part taxon-name-part-type="genus" reg="Ficus">Ficus</tp:taxon-name-part> <tp:taxon-name-part taxon-name-part-type="species" reg="ampelas">ampelas</tp:taxon-name-part></tp:taxon-name></italic></article-title><source>MycoKeys</source><day>16</day><month>12</month><year>2019</year><volume>61</volume><fpage>91</fpage><lpage>109</lpage><pub-id pub-id-type="doi">10.3897/mycokeys.61.47056</pub-id></mixed-citation></tp:treatment-meta><tp:nomenclature><tp:taxon-name><object-id xmlns:xlink="http://www.w3.org/1999/xlink" content-type="arpha" xlink:type="simple">C47738F9-D32D-5CD5-996C-89B275C7FD0B</object-id>
              <tp:taxon-name-part taxon-name-part-type="genus" reg="Longihyalospora">Longihyalospora</tp:taxon-name-part>
              <tp:taxon-name-part taxon-name-part-type="species" reg="vermisporum">vermisporum</tp:taxon-name-part>
              <object-id xmlns:xlink="http://www.w3.org/1999/xlink" xlink:type="simple">Index Fungorum number: IF 556717</object-id>
              <object-id xmlns:xlink="http://www.w3.org/1999/xlink" xlink:type="simple">Facesoffungi number: FoF01679</object-id>
            </tp:taxon-name><tp:taxon-authority>(Hansf.) Tennakoon, C.H. Kuo &amp; K.D. Hyde</tp:taxon-authority><tp:taxon-status xmlns:xlink="http://www.w3.org/1999/xlink" xlink:type="simple">comb. nov.</tp:taxon-status><tp:nomenclature-citation-list><tp:nomenclature-citation><tp:taxon-name>
                  <tp:taxon-name-part taxon-name-part-type="genus" reg="Chaetothyrium"/>
                  <tp:taxon-name-part taxon-name-part-type="species" reg="vermisporum"/>
                </tp:taxon-name><comment>≡ <tp:taxon-name><tp:taxon-name-part taxon-name-part-type="genus" reg="Chaetothyrium">Chaetothyrium</tp:taxon-name-part> <tp:taxon-name-part taxon-name-part-type="species" reg="vermisporum">vermisporum</tp:taxon-name-part></tp:taxon-name> Hansf., Mycol. Pap. 15: 151 (1946). <italic>Morphological description</italic>: See <xref ref-type="bibr" rid="B16">Hansford (1946)</xref>, <xref ref-type="bibr" rid="B17">Hofmann and Piepenbring (2006)</xref>. </comment></tp:nomenclature-citation></tp:nomenclature-citation-list></tp:nomenclature><tp:treatment-sec sec-type="Recorded hosts" id="SECID0EKOAI"><title>Recorded hosts.</title><p><italic><tp:taxon-name><tp:taxon-name-part taxon-name-part-type="genus" reg="Canthium">Canthium</tp:taxon-name-part></tp:taxon-name></italic> sp. (<tp:taxon-name><tp:taxon-name-part taxon-name-part-type="family">Rubiaceae</tp:taxon-name-part></tp:taxon-name>) Hansford no. 1327; <italic><tp:taxon-name><tp:taxon-name-part taxon-name-part-type="genus" reg="Hugonia">Hugonia</tp:taxon-name-part> <tp:taxon-name-part taxon-name-part-type="species" reg="platysepalae">platysepalae</tp:taxon-name-part></tp:taxon-name></italic> (<tp:taxon-name><tp:taxon-name-part taxon-name-part-type="family">Linaceae</tp:taxon-name-part></tp:taxon-name>) Hansford no. 1384; <italic><tp:taxon-name><tp:taxon-name-part taxon-name-part-type="genus" reg="Ventilago">Ventilago</tp:taxon-name-part> <tp:taxon-name-part taxon-name-part-type="species" reg="africana">africana</tp:taxon-name-part></tp:taxon-name></italic> (<tp:taxon-name><tp:taxon-name-part taxon-name-part-type="family">Rhamnaceae</tp:taxon-name-part></tp:taxon-name>), Hansford no. 2930 (Hansford, 1946).</p></tp:treatment-sec><tp:treatment-sec sec-type="distribution" id="SECID0E3PAI"><title>Known distribution.</title><p>Uganda (Hansford, 1946), Panama (<xref ref-type="bibr" rid="B17">Hofmann and Piepenbring 2006</xref>).</p></tp:treatment-sec><tp:treatment-sec sec-type="notes" id="SECID0EGQAI"><title>Notes.</title><p><italic><tp:taxon-name><tp:taxon-name-part taxon-name-part-type="genus" reg="Chaetothyrium">Chaetothyrium</tp:taxon-name-part> <tp:taxon-name-part taxon-name-part-type="species" reg="vermisporum">vermisporum</tp:taxon-name-part></tp:taxon-name></italic> was introduced by <xref ref-type="bibr" rid="B16">Hansford (1946)</xref> which was collected from Uganda based on morphological characteristics. Subsequently, it has been collected from Panama by <xref ref-type="bibr" rid="B17">Hofmann and Piepenbring (2006)</xref>. After in-depth morphological investigations, we found that <italic><tp:taxon-name><tp:taxon-name-part taxon-name-part-type="genus" reg="Chaetothyrium">Chaetothyrium</tp:taxon-name-part> <tp:taxon-name-part taxon-name-part-type="species" reg="vermisporum">vermisporum</tp:taxon-name-part></tp:taxon-name></italic> shares some similar morphology with <italic><tp:taxon-name><tp:taxon-name-part taxon-name-part-type="genus" reg="Longihyalospora">Longihyalospora</tp:taxon-name-part> <tp:taxon-name-part taxon-name-part-type="species" reg="ampeli">ampeli</tp:taxon-name-part></tp:taxon-name></italic> by having mycelial pellicle with ring of setae, pale brown to brown peridium and hyaline, fusiform, elongated and multi-septate ascospores (<xref ref-type="bibr" rid="B16">Hansford (1946)</xref>. However, <italic><tp:taxon-name><tp:taxon-name-part taxon-name-part-type="genus" reg="Chaetothyrium">Chaetothyrium</tp:taxon-name-part> <tp:taxon-name-part taxon-name-part-type="species" reg="vermisporum">vermisporum</tp:taxon-name-part></tp:taxon-name></italic> can be distinguished from <italic><tp:taxon-name><tp:taxon-name-part taxon-name-part-type="genus" reg="Longihyalospora">Longihyalospora</tp:taxon-name-part> <tp:taxon-name-part taxon-name-part-type="species" reg="ampeli">ampeli</tp:taxon-name-part></tp:taxon-name></italic> by having hyaline surface mycelium, smaller asci (60 × 30 µm) and ascospores (35–50 × 5–6 µm) without a mucilaginous sheath, whereas <italic><tp:taxon-name><tp:taxon-name-part taxon-name-part-type="genus" reg="Longihyalospora">Longihyalospora</tp:taxon-name-part> <tp:taxon-name-part taxon-name-part-type="species" reg="ampeli">ampeli</tp:taxon-name-part></tp:taxon-name></italic> has dark brown mycelium, larger asci (90–115 × 52–62 µm) and ascospores (76–98 × 10–12 μm) with mucilaginous sheath. Therefore, we synonymized <italic><tp:taxon-name><tp:taxon-name-part taxon-name-part-type="genus" reg="Chaetothyrium">Chaetothyrium</tp:taxon-name-part> <tp:taxon-name-part taxon-name-part-type="species" reg="vermisporum">vermisporum</tp:taxon-name-part></tp:taxon-name></italic> under <italic><tp:taxon-name><tp:taxon-name-part taxon-name-part-type="genus" reg="Longihyalospora">Longihyalospora</tp:taxon-name-part></tp:taxon-name></italic> based on high morphological similarities. Fresh collections with molecular data are needed to clarify the phylogenetic affinity of <italic><tp:taxon-name><tp:taxon-name-part taxon-name-part-type="genus" reg="Longihyalospora">Longihyalospora</tp:taxon-name-part> <tp:taxon-name-part taxon-name-part-type="species" reg="vermisporum">vermisporum</tp:taxon-name-part></tp:taxon-name></italic>.</p><p>Additionally, we compared our collection with <italic><tp:taxon-name><tp:taxon-name-part taxon-name-part-type="genus" reg="Chaetothyrium">Chaetothyrium</tp:taxon-name-part> <tp:taxon-name-part taxon-name-part-type="species" reg="guaraniticum">guaraniticum</tp:taxon-name-part></tp:taxon-name></italic> Speg. (type species of <italic><tp:taxon-name><tp:taxon-name-part taxon-name-part-type="genus" reg="Chaetothyrium">Chaetothyrium</tp:taxon-name-part></tp:taxon-name></italic>). <italic><tp:taxon-name><tp:taxon-name-part taxon-name-part-type="genus" reg="Longihyalospora">Longihyalospora</tp:taxon-name-part> <tp:taxon-name-part taxon-name-part-type="species" reg="ampeli">ampeli</tp:taxon-name-part></tp:taxon-name></italic> can be distinguished from <italic><tp:taxon-name><tp:taxon-name-part taxon-name-part-type="genus" reg="Chaetothyrium">Chaetothyrium</tp:taxon-name-part> <tp:taxon-name-part taxon-name-part-type="species" reg="guaraniticum">guaraniticum</tp:taxon-name-part></tp:taxon-name></italic> by many morphological characters, viz. <italic><tp:taxon-name><tp:taxon-name-part taxon-name-part-type="genus" reg="Chaetothyrium">C.</tp:taxon-name-part> <tp:taxon-name-part taxon-name-part-type="species" reg="guaraniticum">guaraniticum</tp:taxon-name-part></tp:taxon-name></italic> has 1-septate shorter ascospores (10–14 × 4–5 µm) and lacks a mucilaginous sheath (<xref ref-type="bibr" rid="B45">Spegazzini 1888</xref>), whereas <italic><tp:taxon-name><tp:taxon-name-part taxon-name-part-type="genus" reg="Longihyalospora">L.</tp:taxon-name-part> <tp:taxon-name-part taxon-name-part-type="species" reg="ampeli">ampeli</tp:taxon-name-part></tp:taxon-name></italic> has multi-septate (8–11), longer (84 × 10.8 µm) ascospores with a mucilaginous sheath. Further collections are needed to resolve the phylogenetic position and relationships between members of <italic><tp:taxon-name><tp:taxon-name-part taxon-name-part-type="genus" reg="Chaetothyrium">Chaetothyrium</tp:taxon-name-part></tp:taxon-name></italic> and <italic><tp:taxon-name><tp:taxon-name-part taxon-name-part-type="genus" reg="Longihyalospora">Longihyalospora</tp:taxon-name-part></tp:taxon-name></italic> species.</p></tp:treatment-sec><ref-list><ref id="B16"><mixed-citation xmlns:xlink="http://www.w3.org/1999/xlink" xlink:type="simple"><person-group><name name-style="western"><surname>Hansford</surname><given-names>CG</given-names></name></person-group> (<year>1946</year>) <article-title>The foliicolous ascomycetes, their parasites and associated fungi.</article-title><source>Mycological Papers</source><volume>15</volume>: <fpage>1</fpage>–<lpage>240</lpage>.</mixed-citation></ref><ref id="B17"><mixed-citation xmlns:xlink="http://www.w3.org/1999/xlink" xlink:type="simple"><person-group><name name-style="western"><surname>Hofmann</surname><given-names>TA</given-names></name><name name-style="western"><surname>Piepenbring</surname><given-names>M</given-names></name></person-group> (<year>2006</year>) <article-title>New records and host plants of fly-speck fungi from Panama.</article-title><source>Fungal Diversity</source><volume>22</volume>: <fpage>55</fpage>–<lpage>70</lpage>.</mixed-citation></ref><ref id="B45"><mixed-citation xmlns:xlink="http://www.w3.org/1999/xlink" xlink:type="simple"><person-group><name name-style="western"><surname>Spegazzini</surname><given-names>C</given-names></name></person-group> (<year>1888</year>) <article-title><tp:taxon-name><tp:taxon-name-part taxon-name-part-type="kingdom">Fungi</tp:taxon-name-part></tp:taxon-name> Guarinitici. Pugillus II.</article-title><source>Anales de la Sociedad Científica Argentina</source><volume>26</volume>: <fpage>5</fpage>–<lpage>74</lpage>.</mixed-citation></ref></ref-list></tp:taxon-treatment>
